# Supplementary material for: A High-Throughput MEMS-Based Differential Scanning Calorimeter for Direct Thermal Characterization of Antibodies
Source: Biosensors (Basel). 2022 Jun 16;12(6):422. doi: 10.3390/bios12060422 (PMC9221040; doi:10.3390/bios12060422)
Supplement: Supplementary file 1 [file biosensors-12-00422-s001.zip]

Archive with 1 entries (1 files):
- biosensors-1746328-supplementary.pdf
